# Supplementary material for: Optimal dsRNA Concentration for RNA Interference in Asian Citrus Psyllid
Source: Insects. 2024 Jan 12;15(1):58. doi: 10.3390/insects15010058 (PMC10816725; doi:10.3390/insects15010058)
Supplement: Supplementary file 1 [file insects-15-00058-s001.zip]

Archive with 1 entries (1 files):
- insects-2730265-Supplementary Figure S1.jpg
